# Supplementary material for: A polyclonal allelic expression assay for detecting regulatory effects of transcript variants
Source: Genome Med. 2020 Sep 11;12:79. doi: 10.1186/s13073-020-00777-8 (PMC7488413; doi:10.1186/s13073-020-00777-8)
Supplement: Supplementary file 3 — Additional file 3. Table S3. Effect sizes of edited variants which passed QC filtering steps. [file 13073_2020_777_MOESM3_ESM.csv]

variant_ID	variant_type	HEK_aFC	p.value	pbonf	sig	hela_aFC
GLI3_exp_Arg792Ter	NMD_expected	-1.017184795	3.31e-07	3.64e-06	TRUE	NA
GLI3_exp_6	NMD_expected	-1.629193279	1.5e-16	1.65e-15	TRUE	-8.86708586730941
GLI3_exp_8	NMD_expected	-1.08299504	5.21e-08	5.74e-07	TRUE	NA
GLI3_exp_9	NMD_expected	-1.770063606	2.65e-19	2.92e-18	TRUE	NA
ROR2_exp_Arg442Ter	NMD_expected	-1.391975637	1.99e-12	2.19e-11	TRUE	NA
ROR2_exp_8	NMD_expected	-2.993203226	1.02e-52	1.12e-51	TRUE	-3.86475806997561
ROR2_exp_9	NMD_expected	-0.443412086	0.031556262	0.347	FALSE	NA
GLI3_exp_1	NMD_not_expected	0.093407414	0.538794482	1	FALSE	NA
GLI3_exp_5	NMD_not_expected	-0.008724987	0.929356502	1	FALSE	0.203097091409883
ROR2_exp_Trp749Ter	NMD_not_expected	-0.171570226	0.453255006	1	FALSE	NA
ROR2_exp_4	NMD_not_expected	-0.237568705	0.275760688	1	FALSE	NA
chr1_20508117_C_A_b38	eQTL	0.70331041	0.000172898	0.002247677	TRUE	NA
chr11_44066439_G_T_b38	eQTL	-0.271363214	0.206253714	1	FALSE	NA
chr2_170816965_G_A_b38	eQTL	-0.036169853	0.957981505	1	FALSE	NA
chr2_9843557_G_T_b38	eQTL	-1.25619828	2.36e-10	3.07e-09	TRUE	NA
chr20_3213332_G_A_b38	eQTL	0.458032903	0.012686144	0.164919867	FALSE	-0.77379460260089
chr1_197902889_G_T_b38	eQTL	0.264467411	0.134758698	1	FALSE	NA
chr1_27335461_C_T_b38	eQTL	0.045583607	0.712616683	1	FALSE	0.341784333530729
chr16_88706338_C_T_b38	eQTL	-1.348755396	9.59e-12	1.25e-10	TRUE	NA
chr17_81294933_T_C_b38	eQTL	0.4443558	0.015434359	0.200646666	FALSE	0.791695267710918
chr20_25057848_G_T_b38	eQTL	-0.176994799	0.436606694	1	FALSE	2.14638165509196
chr4_139665971_A_T_b38	eQTL	-0.995056901	6.01e-07	7.81e-06	TRUE	NA
chr7_90211993_G_A_b38	eQTL	0.695746838	0.000201851	0.002624061	TRUE	-8.12473722341182
chr9_133361131_C_T_b38	eQTL	0.189594344	0.266998909	1	FALSE	0.646483870812587
stop_1	stop_gained	-2.71575896	1.23e-43	1.1e-42	TRUE	-1.52640456804144
stop_5	stop_gained	-0.512927267	0.012141998	0.109277978	FALSE	-4.06535869594388
stop_7	stop_gained	-2.545403717	1.69e-38	1.52e-37	TRUE	-4.81506776577425
stop_8	stop_gained	-2.455655065	6.33e-36	5.7e-35	TRUE	-5.05508221773406
stop_9	stop_gained	-0.905759949	5.87e-06	5.28e-05	TRUE	-2.27378515950147
syn1	non_eQTL_con	-0.247610449	NA	NA	NA	0.11658975771921
syn2	non_eQTL_con	0.269818444	NA	NA	NA	NA
syn4	non_eQTL_con	-0.153443056	NA	NA	NA	NA
syn5	non_eQTL_con	-0.171344947	NA	NA	NA	NA
syn6	non_eQTL_con	-0.310416866	NA	NA	NA	0.705754047322751
syn7	non_eQTL_con	-0.041612867	NA	NA	NA	-0.362975221882612
syn8	non_eQTL_con	0.105786259	NA	NA	NA	-0.28104618887282
syn9	non_eQTL_con	0.051568113	NA	NA	NA	NA
syn20	non_eQTL_con	0.023447923	NA	NA	NA	NA
syn21	non_eQTL_con	-0.064402925	NA	NA	NA	NA
syn22	non_eQTL_con	-0.392248147	NA	NA	NA	NA
syn23	non_eQTL_con	0.098326521	NA	NA	NA	NA
syn25	non_eQTL_con	0.153138242	NA	NA	NA	-0.0835803996568328
syn26	non_eQTL_con	0.218419182	NA	NA	NA	NA
syn27	non_eQTL_con	-0.113142039	NA	NA	NA	NA
syn29	non_eQTL_con	0.158685727	NA	NA	NA	NA
